# Supplementary material for: Development and validation of a droplet digital PCR method for quantifying lentiviral vector infectious titer
Source: Heliyon. 2024 Oct 1;10(20):e38512. doi: 10.1016/j.heliyon.2024.e38512 (PMC11532291; doi:10.1016/j.heliyon.2024.e38512)
Supplement: Multimedia component 1 [file mmc1.xlsx]

## Sheet: dMIQE2020
ITEM TO CHECK	PROVIDED	COMMENT
Column1	Y/N	Column2	Y	Y	raw data uploaded to online repository with ID:
1. SPECIMEN			N	N	raw data included as supplemental files:
Detailed description of specimen type and numbers	Y	L213-L214: Specimen type is viral vector-transduced cell samples and the untransduced Mock cells (previously treated with Benzonase enzyme) L188-L189: 3 × 105 HT1080 cells were seeded into a 6-well plate and grown for 4 days (including 1 day before virus vector transduction and 3 days after transduction)		NA	raw data available on request:
Sampling procedure (including time to storage)	Y	L187-L211			raw data not available:
Sample aliquotation, storage conditions and duration	Y	Storage conditions and duration is shown in L210-L211，aliquotation is not involved
2. NUCLEIC ACID EXTRACTION
Description of extraction method including amount of sample processed	Y	L213-L216
Volume of solvent used to elute/resuspend extract	Y	L216
Number of extraction replicates	N	The extraction replicates is not included.Each dilution should be used to infect two wells，and both wells were extracted。The two wells can be as extraction replicates
Extraction blanks included?	N	Extraction blank is not included, but Mock cells were used as negative control for extraction(L214) .
3. NUCLEIC ACID ASSESSMENT AND STORAGE
Method to evaluate quality of nucleic acids	Y	L217-L219
Method to evaluate quantity of nucleic acids (including molecular weight and calculations when using mass)	N	Not involved.
Storage conditions: temperature, concentration, duration, buffer, aliquots	Y	L220.The genomic DNA was stored in elution buffer at the original concentration and aliquotation is not involved.
Clear description of dilution steps used to prepare working DNA solution	Y	L222-L223
4. NUCLEIC ACID MODIFICATION
Template modification (digestion, sonication, pre-amplification, bisulphite etc.)	N	Not involved.
Details of repurification following modification if performed	N	Not involved.
5. REVERSE TRANSCRIPTION
cDNA priming method and concentration	N	Not involved.
One or two step protocol (include reaction details for two step)	N	Not involved.
Amount of RNA added per reaction	N	Not involved.
Detailed reaction components and conditions	N	Not involved.
Estimated copies measured with and without addition of RT*	N	Not involved.
Manufacturer of reagents used with catalogue and lot numbers	N	Not involved.
Storage of cDNA: temperature, concentration, duration, buffer and aliquots	N	Not involved.
6. dPCR OLIGONUCLEOTIDES DESIGN AND TARGET INFORMATION
Sequence accession number or official gene symbol	N	L438-L441
Method (software) used for design and in silico verification	N	L437-L438
Location of amplicon	N	L439-L442
Amplicon length	N	L439-L442
Primer and probe sequences (or amplicon context sequence)**	Y	L445-L450
Location and identity of any modifications	N	Not involved.
Manufacturer of oligonucleotides	Y	L442-L443
7. dPCR PROTOCOL
Manufacturer of dPCR instrument and instrument model	Y	L228-L236
Buffer/kit manufacturer with catalogue and lot number	Y	L224-L225
Primer and probe concentration	Y	L225-L226
Pre-reaction volume and composition (incl. amount of template and if restriction enzyme added)	Y	L224-L227
Template treatment (initial heating or chemical denaturation)	N	Not involved.
Polymerase identity and concentration, Mg++ and dNTP concentrations***	N	Not involved.We used commercial Supermix for ddPCR showed in L224-L225.
Complete thermocycling parameters	Y	L232-L235
8. ASSAY VALIDATION
Details of optimisation performed	Y	L86-L169
Analytical specificity (vs. related sequences) and limit of blank (LOB)	Y	L256-L277
Analytical sensitivity/LoD and how this was evaluated	Y	L278-L297
Testing for inhibitors (from biological matrix/extraction)	Y	L256-L277
9. DATA ANALYSIS
Description of dPCR experimental design	Y	L172-L186
Comprehensive details negative and positive of controls (whether applied for QC or for estimation of error)	Y	L173-L178
Partition classification method (thresholding)	Y	L241-L243
Examples of positive and negative experimental results (including fluorescence plots in supplemental material)	Y	Fig1A：HT1080, Mock as negative result and 1:1000 dilution of lentivirus vector for positive results
Description of technical replication	Y	L173
Repeatability (intra-experiment variation)	Y	L179-L180
Reproducibility (inter-experiment/user/lab etc. variation )	Y	L183-L186
Number of partitions measured (average and standard deviation )	Y	L239-L240
Partition volume	Y	L239
Copies per partition (λ or equivalent ) (average and standard deviation)	Y	L240-L241
dPCR analysis program (source, version)	Y	L238
Description of normalisation method	N	We determine whether the data generally follows a normalisation by observing its general distribution.
Statistical methods used for analysis	Y	L107 and L113-L114
Data transparency	Y	Fig in the article
Table S1. dMIQE2020 checklist for authors, reviewers and editors. Authors should fill detail whether information is provided. Where ‘yes’ is selected use comment box to detail location of information or to include the information. Where ‘no’ is selected use comment box to outline rationale for omission. Sections 4 and 5 may not apply depending on experiment.
* Assessing the absence of DNA using a no RT assay (or where RT has been inactivated) is essential when first extracting RNA. Once the sample has been validated as DNA-free, inclusion of a no-RT control is desirable, but no longer essential.
** Disclosure of the primer and probe sequence is highly desirable and strongly encouraged. However, since not all commercial pre-designed assay vendors provide this information when it is not available assay context sequences must be submitted (Bustin et al. Primer sequence disclosure: A clarification of the miqe guidelines. Clin Chem 2011;57:919-21.)
*** Details of reaction components is highly desirable, however not always possible for commercial disclosure reasons. Inclusion of catalogue number is essential where component reagent details are not available.
